# Supplementary material for: Role of ADCC, CDC, and CDCC in Vaccine-Mediated Protection against Her2 Mammary Carcinogenesis
Source: Biomedicines. 2022 Jan 21;10(2):230. doi: 10.3390/biomedicines10020230 (PMC8869482; doi:10.3390/biomedicines10020230)
Supplement: Supplementary file 1 [file biomedicines-10-00230-s001.zip]

Archive with 1 entries (1 files):
- biomedicines-1544501-supplementary.pdf
